# Supplementary material for: Examination of shared gut microbiome signatures in aging and Parkinson’s disease
Source: Front Aging Neurosci. 2026 Mar 13;18:1745455. doi: 10.3389/fnagi.2026.1745455 (PMC13021664; doi:10.3389/fnagi.2026.1745455)
Supplement: Supplementary file 1 [file Table_1.xlsx]

## Sheet: Table S1 (↑)
	↑ Increased Abundance
	2017-2022 (PD)																																				2023-2025 (PD)
	P1	P2	P3	P4 (Combined PD vs Healthy)	P4 (Caucasian only PD vs Healthy)	P4 (Non-caucasian only PD vs Healthy)	P5	P7	P8	P9	P10	P11	P12	P13	P14	P15	P16	P17	P18	P19	P20	P21	P22	P23	P24	P25	P26	P27	P28	P29	P30	P31	P32	P33	P34		P35	P37	P38	P39	P40	P41	P42	P43	P44	P46	P48	P49	P50
	Peptostreptococcaceae	Parabacteroides	Akkermansia	Unclassified Hungatericlostridiaceae	Iscillibacter	Intestimonas	Bifidobacterium	Lactobacillaceae	Alistipes	Eubacteriaceae	Ruminococcus	Akkermansia	Bacteroides fragilis	Bifidobacterium	Bifidobacteriaceae	Citrobacter	Christensenellaceae	Porphyromonas	Lactobacillus	Parabacteroides	Bifidobacteriaceae	Akkermansia	Christensenella	Acidaminococcus	Ruminococcaceae	Alistipes	Christensenella minuta	Clostridiales family XI	Porphyromonadaceae	Firmicutes	Proteobacteria	Firmicutes	Proteobacteria	Parabacteroides	Christensenellaceae R-7 group		Actinobacteria	Bifidobacterium	Alistipes indistinctus	Akkermansia muciniphila	Bacteroides	Ruminococcaceae	Bifidobacterium dentium	Bifidobacterium dentium	Desulfovibrio	Desulfovibrio piger	Acetatifactor intestinalis	Alistipes onderdonkii	Lactobacillus
	Lachnospiraceae	Verrucomicrobia	Catabacter	Faecalibaculum	Unclassified Erysipelotrichaceae	Hungatella	Parabacteroides	Barnesiellaceae	Paraprevotella	Bifidobacteriaceae	Akkermansia	Verrucomicrobiaceae	Lactobacilus acidophilus	Parabacteroides	Rikenellaceae	Lactobacillaceae	Desulfovibrionaceae	Prevotella	Bifidobacterium	Bifidobacterium	Ruminococcaceae	unclassified bacteria	Catabacter	Acinetobacter	Akkermansia	Odoribacter	Anaerotruncus colihominis	Peptoniphilus	Christensenellaceae	Actinobacteria (	Verrucomicrobiota	Ruminococcaceae	Cyanobacteria	Alistipes	Rikenellaceae RC9 gut group		Proteobacteria	Lactobacillus	Blautia obeum	Methanobrevibacter smithii	Bacteroidetes	Burkholderiales	Bifidobacterium longum	Actinomyces oris	Family XIII AD3011	Parabacteroides unclassified	Acutalibacter stercoravium		Bifidobacterium
	Burkholderiales	Akkermansia	Akkermansiaceae	Lactobacilus	Unclassified Victivallales	Unclassified Hungteiclostridiaceae	Prevotella	Enterococcaceae	Klebesiella	Aerococcaceae	Eubacterium_coprostanoligenes	Verrucomicrobiales	unclassified Megasphaera	Christensenellaceae		Enterobacteriaceae	Bifidobacterium	Corynebacterium_1	Hungatella	Bacteroides	Verrucomicrobiaceae	Firmicutes	Lactobacillus	Enterococcus	Parasutterella	Barnesiella	Akkermansia muciniphila		Clostridialesvadin BB60 group	Verrucomicrobia		Clostridia	Enterobacteriaceae	PAC001115	Akkermansia		Verrucomicroba	Ruminococcus	Collinsella aerofaciens	Clostridium spp		Bifidobacterium dentium	Eisenbergiella tayi	Clostridium leptum	Uncultured Ruminococcaceae	Bifidobacteriales	Alistipes spp
		Butyricimonas		Alisipes	Christensenella	Unclassified Fusobacteriales	Lactobacillus		Sphingomonas	Desulfovibrionaceae	Parabacteroides	Verrucomicrobiae	Unclassified Gammaproteobacteria	Lactobacillaceae		Enterococcaceae	Collinesella	Bifidobacterium	Akkermansia	Alistipes	Christensenellaceae		Oscillospira	Escherichia-Shigella	Holdemania	Butyricimonas	Ruminococcus bromii		Rikenellaceae	Oscillospira	Actinobacteria	Clostridiales	Desulfovibrionaceae	Eubacterium_g23	Eggerthellaceae		Escherichia coli	Parabacteroides	Coprococcus catus			Streptococcus vestibularis	Clostridium leptum	Streptococcus mutans	Collinsella	Bifidobacteriaceae	Bacteroides spp
		Veillonella		Unclassified Victivallales	Steptococcus	Unclassified Victivallales	Unclassified Christensenellaceae		Acinetobacter		Coprococcus	Verrucomicrobia	Unclassified Veillonella	Coriobacteriaceae			Bilophila	Lactobacillus	Christensenellaceae R-7 group	Akkermansia			Bifidobacterium	Megamonas	Eisenbergiella	Ruminococcus	Ruminococcus torques		Turicibacteraceae	Akkermansia	Akkermansia	unidentified_Ruminococcaceae	Lactobacillaceae	Lactobacillus			Escherichia fergusonii	Christensenellaceae R-7 group	Ruthenibacterium lactatiformans			Anaerostipes hadrus	Ruthenibacterium lactatiformans	Acidaminococcus intestini	UBA1819	Bifidobacterium	Clostridium spp
		Odoribacter		Unclassified Fusobacteriales	Desulfovibrio	Strptococcus	Akkermansia		Aquabacterium		Phascolarctobacterium		Unclassified Coriobacteriia	Enterobacteriaceae			Akkermansia		Varibaculum	Butyricimonas			Christensenella minuta	Megasphaera	Intestinimonas	Blautia	Christensenella		Ruminococcaceae	Parabacteroides	Enterococcus		Enterococcaceae	PAC000661			Enterobacter hormaechei	Alistipes				Akkermansia		Eisenbergiella tayi	Oscillospiraceae	Oxalobacter formigenes	Eubacterium spp
		Mucispirillum		Christensenella	Mogibacterium	Haemophilus	Verrucomicrobiaceae		Desulfovibrio		Methanobrevibacter		Akkermansia muciniphila	Verrucomicrobiaceae					Frisingicoccus	Candidatus Soleaferre			Catabacter hongkongensis	Proteus	Odoribacter		Anaerotruncus		Butyricimonas	Coprococcus	Hungatella		Actinomycetaceae	Oscillibacter			Akkermansia muciniphila	Ruminococcus torques						Methanobrevibacter smithii	Akkermansia	Oxalobacter	Lachnospira spp
		Bilophila		Collinsella	Unclassified Fusobacteriales	Bifidobacterium			Clostridium IV		Alistipes		Bifidobacterium bifidum BGN4	Akkermansia					Oscillibacter	Faecalibacterium sp. UBA1819			Lactobacillus mucosae	Streptococcus	Lachnospiraceae_NK4A		Lactobacillus		Parabacteroides	Bilophila	Ruminococcaceae		Escherichia-Shigella	Sporobacter			Enterobacteriaceae	Akkermansia						Alistipes indistinctus	Christensenellaceae R-7 group	Oxalobacteraceae	Prevotella copri_B
		Enterococcus		Escherichia	Veillonella	Unclassified Negativicutes			Lachnospiracea incertae sedis		Roseburia		Bacteroides fragilis NCTC 9343						Methanobrevibacter	Flavonifractor			Ruminococcus bromii		Hydrogenoanaerobacterium		Streptococcus		Christensenellaceae R-7 group	Collinsella			Klebsiella	Bifidobacterium				Ruminococcus gnavus						Bifidobacterium bifidum	Clostridia UCG-014	Prevotellaceae	Alistipes
		Lactobacillus		Unclassified Erysipelotrichaceae	Cloacibacillus	Unclassified Burkholderiales			Butyricicoccus		Lachnospiraceae		Clostridium saccharolyticum WM1						Alistipes	Ruminococcus gnavus group			Papillibacter cinnamivorans		Subdollgranulum		Akkermansia		Ruminococcaceae UCG	Methanobrevibacter			Desulfovibrio	Escherichia				Streptococcus						Escherichia coli		Ruminococcus lactaris	ER4
				Desulfovibrio	Lactobacillus	Collinsella			Clostridium XVIII		Eubacterium_ventriosum								Intestinimonas						Butyricimonas		Bilophila		Alistipes	Eggerthella			Bilophila					UBA1819						Ruminococcaceae bacterium D5		Parasutterella	CAG-103
				Butyricimonas	Acidaminococcus	Colacibacillus			Nitrososphaera										Ruminococcaceae						Ruminococcaceae UCG_014		Acidaminococcus		Bulleidia	Adlercreutzia			Lactobacillus					Enterococcus						Bifidobacterium longum		Parasutterella excrementihominis	Lachnospira
				Erysipelothrix	Mahella	Christensenella													Ruminiclostridium						Eubacterium_ventriosum group				Turicibacter				Enterococcus					Barnesiella						Hungatella hathewayi		Coprococcus	Vescimonas
				Mogibacterium	Akkermansia	Barnesiella													Anaerococcus						Verrucomicrobiae				Adlercreutzia				Actinomyces					Blautia						Lactobacillus fermentum		Sutterella	UBA11774
				Streptococcus	Bifidobacterium	Desulfovibrio													Family XIII AD3011 group						Porphyromondaceae													Eubacterium hallii						Ruthenibacterium lactatiformans		Sutterella wadsworthensis	Desulfovibrio
				Cloacibacillus	Megasphaera	Alistipes													Megasphaera						Pasteurellaceae													Oscillibacter						Parabacteroides distasonis			Lentihominibacter
				Veillonella		Odoribacter													Cloacibacillus																			Turicibacter						Alistipes finegoldii			Faecousia
				Acidminococcus		Sutterella													Peptoniphilus unknown genus																			Lachnoclostridium						Turicibacter sanguinis			Odoribacter
				Bifidobacterium		Mogibacterium													Anaerotruncus																			Ruminiclostridium						Klebsiella pneumoniae			Butyricimonas
				Mahella		Paraprevotella													Fenollaria																			Eisenbergiella						Clostridium innocuum			Anaeromassilibacillus
				Akkermansia		Lawsonia													Clostridium methylpentosum																			Negativibacillus						Coprobacillus cateniformis			Zhenpiania
				Megasphaera		Unclassified Erysipelotrichaceae													Porphyromonas																			Ruminococcaceae NK4A214						Megasphaera sp. MJR8396C			PeH17
						Erysipelothrix																																Intestinimonas						Lactobacillus salivarius			UMGS1623
						Faecalibaculum																																Anaerofilum						Collinsella massiliensis			Cloacibacillus
						Parabacteroides																																W5053						Actinomyces sp. HPA0247			Pyramidobacter
						Flavonifractor																																Hungatella						Enterococcus avium			Pullichristensenella
						Escherichia																																Faecalitalea						Porphyromonas asaccharolytica			Avimonas_A
						Bacteroides																																Fournierella						Lactobacillus rhamnosus
						Phascolarctobacterium																																Bacillus						Cloacibacillus evryensis
						Butyricimonas																																Eubacterium ventriosum						Megasphaera sp. DSK 18
						Akkermansia																																Sellimonas						Streptococcus vestibularis
						Veillonella																																Collinsella						Enorma massiliensis
						Acidaminococcus																																Methanobrevibacter						Eubacterium limosum
						Mahella																																Eubacterium						Bifidobacterium breve
						Megasphaera																																Lachnospiraceae FCS020						Lactobacillus paragasseri
																																						Sediminibacterium						Lactobacillus reuteri
																																						Odoribacter						Streptococcus anginosus group
																																												Harryflintia acetispora
																																												Pseudoflavonifractor sp. An184
																																												Bacteroides faecis CAG 32
																																												Klebsiella quasipneumoniae
																																												Bifidobacterium pullorum
																																												Scardovia wiggsiae
																																												Actinomyces sp. oral taxon 448
																																												Christensenella minuta
																																												Eubacterium callanderi
																																												Lachnoclostridium sp. An131
																																												Actinomyces naeslundii
																																												Enterococcus faecium
																																												Candidatus Methanomassiliicoccus intestinalis
																																												Lactobacillus gasseri
																																												Streptococcus lutetiensis
																																												Bifidobacterium saeculare
																																												Bifidobacterium gallinarum
																																												Clostridium hylemonae
[truncated: 29 more columns]

## Sheet: Table S2 (↓)
	↓ Decreased Abundance
	2017-2022 (PD)																																2023-2025 (PD)
	P1	P2	P3	P4 (Combined PD vs Healthy)	P4 (Caucasian only PD vs Healthy)	P4 (Non-Caucasian only PD vs Healthy)	P5	P8	P9	P10	P11	P13	P14	P15	P16	P17	P18	P19	P20	P21	P22	P23	P24	P26	P27	P28	P29	P31	P32	P33	P34		P35	P36	P37	P38	P39	P40	P41	P42	P43	P44	P45	P47	P48	P49	P50	P51	P52
	Methanobacteriales	Prevotella	Roseburia	Roseburia	Duncaniella	Butyrivibrio	Blautia	Lactobacillus	Comamonadaceae	Lactobacillus	Actinomycetales	Lachnospiraceae	Prevotellaceae	Lachnospiraceae	Lachnospiraceae	Faecalibacterium	Monoglobus	Ruminococcus	Prevotellaceae	Prevotella	Dorea	Blautia	Clostridium	Turicibacter sanguinis	Faecalibactrium	Prevotellaceae	Bacteroidetes	Bacteriodes dorei	Firmicutes	Prevotella	Lachnospiraceae NK4A136 group		Firmicutes	Butyricimonas synergistica	Tyzzerella	Blautia wexlerae	Faecalibacterium	Bifidobacteria	Parabacteroides distasonis	Roseburia faecis	Roseburia intestinalis	Roseburia	Blautia	Bacteroides pectinophilus	Blautia spp.	Agathobacter	Faecalibacterium prausnitzii	Actinomycetales	Lachnospiraceae
	Odoribacter		Faecalibacterium	Unclassified Prevotellaceae	Unclassified Prevotellaceae	Unclassified Muribaculaceae	Coprococcus	Sediminibacterium	Halmonadaceae	Streptococcus		Roseburia	Lachnospiraceae		Roseburia	Agathobacter	Butyricicoccaceae UCG-008	Roseburia	Faecalibacterium	Eubacterium	Bacteroides	Faecalibacterium	Allisonella	Roseburia intestinalis	Fusicatenibacter	Lactobacillaceae	Fusobacteria	Bacteroidetes	Clostridia	Roseburia	Lachnoclostridium		Bacteroidetes		Clostridium senseu stricto	Faecalibacterium prausnitzii	Blautia	Firmicutes	Ruminococcus gnavus	Eubacterium rectale	Blautia wexlerae	Lachnospiraceae ND3007	Roseburia	Bifidobacterium pseudocatenulatum	Faecalimonas phoceensis	Prevotella	Faecalibacterium GL538271	Bifidobacterium adolescentis
	Clostridium		Lachnospiraceae ND3007	Butyrivibrio	Roseburia	Roseburia	Roseburia		Hyphomonadaceae	Eubacterium_hallii		Ruminococcus	Puniceicoccaceae		Faecalibacterium	Blautia	Lachnospiraceae UCG-001	Gemmiger	Lachnospiraceae		Prevotella	Ruminococcus	Tyzzerella4	Turicibacter		Prevotella	Fusobacterium	Bacteroidi	Ruminococcaceae	Agathobacter	Roseburia		Roseburia		Butyricicoccus	Roseburia hominis	Eubacterium		Roseburia	Eubacterium ramulus	Fusicatenibacter saccharivorans	Faecalibacterium	Faecalibacterium	Bifidobacterium catenulatum	Fusobacterium_A varium_A	Dysosmobacter	Faecalibacterium GG697149	Desulfobacterota UBA8904
	unclassified Sutterellaceae			Unclassified Lachnospiraceae	Prevotella	Anaerotignum	Unclassified Lachnospiraceae		Brucellaceae							Roseburia	Lachnospiraceae UCG-010	Faecalibacterium			Faecalibacterium		Holdermanella			Streptococcus		Bacteroidales	Lachnospiraceae	Coprococcus	Lachnospiraceae UCG-004		Agathobacter rectalis		Methanosarcina	Roseburia intestinalis	Roseburia			Oscillibacter_sp_57_20	Anaerostipes hadrus	Butyricicoccus	Anaerobutyricum		Prevotella sp900540375	Clostridium	Prevotella VZCB	Lachnospiraceae
	Escherichia			Unclassified Muribaculaceae	Unclassified Lachnospiraceae	Eubacterium	Faecalibacterium		Xanthomonadaceae							Fusicatenibacter	Eubacterium hallii group	Blautia			Bacteroides massiliensis		Collinsella			Lachnospiraceae UCG-004			Faecalibacterium	Ruminococcus	GCA-900066575		Faecalibacterium duncaniae		Eubacterium eligens	Roseburia inulinivorans				Bacteroides xylanisolvens	Eubacterium rectale	Fusicatenibacter	Agathobacter		Ruminococcus_B gnavus	Choladocola		Clostridium S felsineum
						Unclassified Lachnospiraceae	Pasteurellaceae		Lachnospiraceae							Lachnospiraceae	Lachnospiraceae	Agathobacter			Stoquefichus massiliensis		Prevotellaceae			Ruminococcus			Anaerostipes	LLKB	Colidextribacter				Veillonella					Eubacterium siraeum	Roseburia faecis	Lachnospira			Ruminococcus_B	Blautia
									Actinomycetaceae							Butyricicoccus	Moryella	Butyricicoccus			Bacteroides coprocola		PrevotellaceaeNK3B31 group			Paraprevotella			Clostridium XVIII	Haemophilus	Lachnospiraceae NK4A136 group				Roseburia						Faecalibacterium prausnitzii	Eubacterium ventriosum			Faecalimonas
									Sphingomonadaceae							Lachnospiraceae_ND3007_group	Blautia	Erysipelotrichaceae UCG-003			Blautia glucerasea		Bacteroides			Acidaminococcus			Lachnospiraceae incertae sedis	Enterococcus	Butyricicoccus				Coprococcus						Eubacterium sp. CAG 38	Unclassified Lachnospiraceae g024			KLE1615
									Pasterurellaceae							Lachnospiraceae_UCG-004	Anaerostipes	Eubacterium xylanophilum group			Dorea longicatena		Leuconostocaceae							PAC001043	Veillonellaceae				Faecalibacterium						Ruminococcus bicirculans				Thomasclavelia
									micrococcaceae							Oscillospira	Lachnospiraceae NK4A136 group	Fusicatenibacter			Bacteroides dorei									PAC001032	Butyricicoccaceae				Subdoligranulum						Ruminococcus lactaris
									Intrasporangiacea								Fusicatenibacter	Lachnospiraceae ND3007 group			Bacteroides plebeus										Acholeplasmataceae										Roseburia inulinivorans
									Streptococcaceae								Lachnospiraceae ND3007 group	Ruminococcus gauvreauii group			Prevotella copri																				Prevotella copri
									Methanobacteriacea								Roseburia	Firmacutes bacterium CAG:56			Coprococcus eutactus																				Clostridium sp. CAG 299
									Idiomarinaceae												Ruminococcus callidus																				Blautia hansenii
									Brevibacteriaceae																																Eubacterium ramulus
									Methylobacteriaceae																																Clostridium sp. CAG 58
									Gemellaceae																																Monoglobus pectinilyticus
																																									Eubacterium eligens
																																									Dialister invisus
																																									Eubacterium hallii
																																									Rothia mucilaginosa
																																									Actinomyces sp. ICM47
																																									Streptococcus australis
																																									Streptococcus mitis
																																									Butyricicoccus pullicaecorum
																																									Ruminococcus callidus
																																									Streptococcus sp. A12
																																									Veillonella dispar
[truncated: 26 more columns]
